# Supplementary material for: The Incidence, Mortality, and Survival Trends of Pancreatic Cancer in Kazakhstan: Data from the National Electronic Registry of Oncological Patients (2014–2023)
Source: Cancers (Basel). 2025 Jul 8;17(14):2277. doi: 10.3390/cancers17142277 (PMC12293495; doi:10.3390/cancers17142277)
Supplement: Supplementary file 1 [file cancers-17-02277-s001.zip]

Archive with 1 entries (1 files):
- cancers-3660978-supplementary.pdf
